# Supplementary material for: The origin and fate of volatile elements on Earth revisited in light of noble gas data obtained from comet 67P/Churyumov-Gerasimenko
Source: Sci Rep. 2020 Apr 2;10:5796. doi: 10.1038/s41598-020-62650-3 (PMC7118078; doi:10.1038/s41598-020-62650-3)
Supplement: Supplementary file 1 — Supplementary information 1. [file 41598_2020_62650_MOESM1_ESM.xlsx]

## Sheet: Ar
	EC		OC		CC
	Patzer and Schultz (2002)		Schelhaas and Begemann (1990)		Mazor et al. (1970)
	mol 36Ar/g		mol 36Ar/g		mol 36Ar/g		references	Patzer, A., & Schultz, L. me(2002). Noble gases in enstatite chondrites II: The trapped component. Meteoritics & Planetary Science, 37(4), 601-612.
	1.68198e-11		2.69921e-11		2.22201e-11			Okazaki, R., Takaoka, N., Nagao, K., & Nakamura, T. (2010). Noble gases in enstatite chondrites released by stepped crushing and heating. Meteoritics & Planetary Science, 45(3), 339-360.
	5.30918e-13		1.11091e-11		4.44848e-11			Crabb, J., & Anders, E. (1982). On the siting of noble gases in E-chondrites. Geochimica et Cosmochimica Acta, 46(11), 2351-2361.
	2.1906e-11		1.19122e-11		3.66766e-11			Schelhaas, N., Ott, U., & Begemann, F. (1990). Trapped noble gases in unequilibrated ordinary chondrites. Geochimica et Cosmochimica Acta, 54(10), 2869-2882.
	3.67181e-11		3.89489e-11		3.92644e-11			Heymann, D., & Mazor, E. (1968). Noble gases in unequilibrated ordinary chondrites. Geochimica et Cosmochimica Acta, 32(1), 1-19.
	9.5476e-12		4.22058e-11		4.10492e-11			Hashizume, K., & Sugiura, N. (1995). Nitrogen isotopes in bulk ordinary chondrites. Geochimica et cosmochimica acta, 59(19), 4057-4069.
	1.62399e-12		1.02168e-11		3.79259e-11			Mazor, E., Heymann, D., & Anders, E. (1970). Noble gases in carbonaceous chondrites. Geochimica et Cosmochimica Acta, 34(7), 781-824.
	4.50611e-12		9.81529e-12		3.3464e-11			Nakamura, T. (2006). Yamato 793321 CM chondrite: Dehydrated regolith material of a hydrous asteroid. Earth and Planetary Science Letters, 242(1-2), 26-38.
	6.33533e-12		5.17534e-12		3.48026e-11			Bekaert, D. V., Marrocchi, Y., Meshik, A., Remusat, L., & Marty, B. (2019). Primordial heavy n
	5.08611e-12				3.48026e-11			Haack, H., Grau, T., Bischoff, A., Horstmann, M., Wasson, J., Sørensen, A., ... & Greenwood, R. C. (2012). Maribo—A new CM fall from Denmark. Meteoritics & Planetary Science, 47(1), 30-50.
	1.45445e-11		Heymann and Mazor (1968)		3.74797e-11			Okazaki, R., & Nagao, K. (2017). Primordial and cosmogenic noble gases in the Sutter's Mill CM chondrite. Meteoritics & Planetary Science, 52(4), 669-689.
	1.71768e-10		mol 36Ar/g		1.33856e-10
	1.57045e-12		2.63228e-12		4.29678e-11
	4.02427e-11		4.50611e-12		3.56949e-11
	2.35121e-11		3.74766e-12		1.68659e-11
	3.71197e-11		1.65075e-11		1.87398e-11
	2.1326e-12		2.85536e-11		2.07477e-11
	5.57687e-11		1.73998e-11		2.05246e-11
	2.90443e-12		2.6769e-11		7.85289e-12
	1.67752e-11		6.95994e-12		5.265e-12
	9.41376e-13		1.14214e-11		1.66874e-11
	2.65459e-11		4.86303e-12		1.74013e-11
	1.03061e-12		1.73998e-12		2.45849e-11
	2.64121e-12		2.18613e-12		1.40549e-11
	3.7432e-12		2.27536e-11		1.35195e-11
	2.8732e-12		2.6769e-11		2.48526e-11
	3.23459e-11		6.15687e-12		3.99783e-11
	1.2983e-12		1.82921e-12		2.61019e-12
	5.75533e-11		1.56152e-12		1.49026e-11
	1.38753e-11		other sources		1.9186e-11
	2.1326e-11		2.31998e-12		1.16009e-11
	2.71705e-12		1.7846e-12		2.40049e-11
	2.64121e-12		1.01722e-11		2.10154e-11
	1.1466e-11		2.76613e-12		2.58788e-11
	3.43089e-12		2.45382e-12		1.30287e-11
	3.35058e-12		1.56152e-12		3.21255e-11
	1.04399e-11		5.48764e-12		3.43564e-11
	3.40412e-12		2.3289e-11		1.79813e-11
	9.36914e-11		4.50611e-12		2.45403e-11
	4.72919e-11		5.88918e-12		2.09708e-11
	4.25627e-12		1.33845e-12
	1.69537e-11		2.6769e-12		Nakamura (2006)
	2.65905e-11		3.12305e-12		4.05094e-11
	3.60043e-11
	1.00384e-11		Hashizume and Sugiura (1995)		Bekaert et al. (2019)
	2.76613e-12		mol 36Ar/g		6.51674e-11
	4.7738e-11		1.15553e-12		6.6048e-11
	3.55135e-12		2.29767e-12		8.23398e-11
	2.69028e-11		3.86366e-12		8.14592e-11
	3.03382e-13		2.43598e-11
			2.86874e-12		Haack et al. (2012)
	Okazaki et al. (2010)		6.82609e-13		3.5754e-11
	2.76521e-12		3.61381e-13		3.69913e-11
	4.05094e-13		4.50611e-13
	7.48544e-14		4.59534e-13		Okazaki and Nagao (2017)
	3.36845e-10		3.16766e-13		2.59348e-11
	4.00691e-12		9.36914e-14		3.07343e-11
	3.39487e-12		5.44303e-13
	8.6743e-12		2.00767e-13	Q1	1.85502e-11
	7.96979e-12		2.94459e-13	median	2.59068e-11
	1.2373e-11		5.93379e-11	Q3	3.75912e-11
	2.79163e-11		2.26644e-12
	1.26812e-11		1.29383e-13	median-Q1	7.35662e-12
	1.73046e-11		9.72606e-12	Q3-median	1.16844e-11
	7.35334e-13		5.62149e-13
	5.15174e-13		4.10458e-13	n	48
			3.22566e-11
	Crabb and Anders (1982)		2.0969e-13
	2.76521e-12		1.91398e-11
	4.00691e-12		7.00455e-12
	8.6743e-12		5.39841e-12
	7.96979e-12		5.08611e-13
	1.2373e-11		3.43535e-13
	1.26812e-11
	1.73046e-11	Q1	1.33845e-12
	7.35334e-13	median	3.74766e-12
	5.15174e-13	Q3	1.11091e-11
Q1	2.76521e-12	median-Q1	2.40921e-12
median	8.32205e-12	Q3-median	7.36147e-12
Q3	2.1471e-11
		n	66
median-Q1	5.55684e-12
Q3-median	1.31489e-11
n	72

## Sheet: Kr
	EC		OC		CC
	Patzer and Schultz (2002)		Schelhaas and Begemann (1990)		Mazor et al. (1970)
	mol 84Kr/g		mol 84Kr/g		mol 84Kr/g		references	Patzer, A., & Schultz, L. me(2002). Noble gases in enstatite chondrites II: The trapped component. Meteoritics & Planetary Science, 37(4), 601-612.
	6.5584e-14		2.05675e-13		4.10492e-13			Okazaki, R., Takaoka, N., Nagao, K., & Nakamura, T. (2010). Noble gases in enstatite chondrites released by stepped crushing and heating. Meteoritics & Planetary Science, 45(3), 339-360.
	9.85991e-15		7.53993e-14		4.46187e-13			Crabb, J., & Anders, E. (1982). On the siting of noble gases in E-chondrites. Geochimica et Cosmochimica Acta, 46(11), 2351-2361.
	1.18676e-13		7.71839e-14		4.46187e-13			Schelhaas, N., Ott, U., & Begemann, F. (1990). Trapped noble gases in unequilibrated ordinary chondrites. Geochimica et Cosmochimica Acta, 54(10), 2869-2882.
	1.23583e-13		2.0389e-13		4.23877e-13			Heymann, D., & Mazor, E. (1968). Noble gases in unequilibrated ordinary chondrites. Geochimica et Cosmochimica Acta, 32(1), 1-19.
	1.2626e-13		2.00321e-13		3.56949e-13			Hashizume, K., & Sugiura, N. (1995). Nitrogen isotopes in bulk ordinary chondrites. Geochimica et cosmochimica acta, 59(19), 4057-4069.
	1.24922e-14		7.89685e-14		2.58788e-13			Mazor, E., Heymann, D., & Anders, E. (1970). Noble gases in carbonaceous chondrites. Geochimica et Cosmochimica Acta, 34(7), 781-824.
	1.19767e-13		5.57687e-14		3.70335e-13			Nakamura, T. (2006). Yamato 793321 CM chondrite: Dehydrated regolith material of a hydrous asteroid. Earth and Planetary Science Letters, 242(1-2), 26-38.
	4.04658e-14		5.3538e-14		4.90806e-13			Bekaert, D. V., Marrocchi, Y., Meshik, A., Remusat, L., & Marty, B. (2019). Primordial heavy n
	1.40537e-13				1.11547e-12			Haack, H., Grau, T., Bischoff, A., Horstmann, M., Wasson, J., Sørensen, A., ... & Greenwood, R. C. (2012). Maribo—A new CM fall from Denmark. Meteoritics & Planetary Science, 47(1), 30-50.
	1.1466e-12		Heymann and Mazor (1968)		6.24662e-13			Okazaki, R., & Nagao, K. (2017). Primordial and cosmogenic noble gases in the Sutter's Mill CM chondrite. Meteoritics & Planetary Science, 52(4), 669-689.
	4.86303e-13		mol 84Kr/g		4.46187e-13			Srinivasan, B., Lewis, R. S., & Anders, E. (1978). Noble gases in the Allende and Abee meteorites and a gas-rich mineral fraction: investigation by stepwise heating. Geochimica et Cosmochimica Acta, 42(2), 183-198.
	8.87838e-14		5.79995e-14		2.09708e-13
	1.30276e-13		7.1384e-14		2.49865e-13
	7.40609e-14		1.69537e-13		2.27555e-13
	9.45837e-14		1.82921e-13		2.81098e-13
	2.74382e-14		8.47684e-14		8.47755e-14
	2.81074e-13		9.36914e-14		1.24932e-13
	1.19122e-13		5.79995e-14		2.45403e-13
	6.46917e-14		8.47684e-14		2.67712e-13
	9.05684e-15		5.79995e-14		3.03407e-13
	7.04917e-14		1.38306e-13		1.11547e-13
	7.94147e-15		7.58455e-14		1.33856e-13
	5.30918e-14		5.3538e-14		5.265e-13
	5.17534e-14		2.6769e-14		4.10492e-13
	4.45704e-14		other sources		1.51704e-13
	1.3786e-13		1.33845e-13		9.81611e-14
	2.57428e-14		4.4615e-14		7.04975e-13
	2.39136e-13				1.82937e-13
	5.04149e-14		Alaerts et al. (1979)		6.55895e-13
	7.89685e-14		mol 84Kr/g		3.56949e-13
	9.72606e-14		1.17337e-13		4.28339e-13
	6.69225e-14		4.41688e-14		2.32017e-13
	6.11225e-14		2.52967e-14		4.37263e-13
	5.53226e-14		3.92612e-15		5.66657e-13
	5.79995e-14		3.17659e-15		2.23093e-13
	7.49532e-14				3.65873e-13
	2.47167e-14	Q1	5.3538e-14		3.3464e-13
	2.45382e-13	median	7.56224e-14
	1.63737e-13	Q3	1.21464e-13		Nakamura (2006)
	1.2983e-13				5.06368e-13
	7.36147e-14	median-Q1	2.20844e-14
	1.26707e-13	Q3-median	4.58419e-14		Bekaert et al. (2019)
	8.87838e-14				6.07642e-13
	1.41429e-13	n	28		5.59206e-13
	6.06764e-14				6.07642e-13
	9.63683e-14				6.29658e-13
	9.68145e-14
	8.61069e-14				Haack et al. (2012)
	4.14919e-15				3.7163e-13
					3.72511e-13
	Okazaki et al. (2010)
	4.35036e-14				Okazaki and Nagao (2017)
	1.60276e-14				3.21874e-13
	2.64192e-15				3.51375e-13
	7.48544e-13
	2.00346e-14				Srinivasan et al. (1978)
	5.59206e-14				1.14924e-13
	2.56707e-14
	3.18351e-14			Q1	2.3871e-13
	4.03333e-14			median	3.65873e-13
	1.44865e-13			Q3	4.68496e-13
	5.32787e-14
	5.01965e-14			median-Q1	1.27163e-13
	1.22409e-14			Q3-median	1.02623e-13
	6.25254e-15
				n	47
	Crabb and Anders (1982)
	4.35036e-14
	7.48544e-13
	2.00346e-14
	2.56707e-14
	3.18351e-14
	4.03333e-14
	5.32787e-14
	5.01965e-14
	1.22409e-14
	6.25254e-15
Q1	3.18351e-14
median	6.06764e-14
Q3	1.19122e-13
median-Q1	2.88412e-14
Q3-median	5.84456e-14
n	74

## Sheet: Xe
	EC		OC		CC
	Patzer and Schultz (2002)		Schelhaas and Begemann (1990)		Mazor et al. (1970)
	mol 132Xe/g		mol 132Xe/g		mol 132Xe/g		references	Patzer, A., & Schultz, L. me(2002). Noble gases in enstatite chondrites II: The trapped component. Meteoritics & Planetary Science, 37(4), 601-612.
	5.13072e-14		1.64629e-13		3.16793e-13			Okazaki, R., Takaoka, N., Nagao, K., & Nakamura, T. (2010). Noble gases in enstatite chondrites released by stepped crushing and heating. Meteoritics & Planetary Science, 45(3), 339-360.
	6.2461e-15		5.21995e-14		4.19416e-13			Crabb, J., & Anders, E. (1982). On the siting of noble gases in E-chondrites. Geochimica et Cosmochimica Acta, 46(11), 2351-2361.
	2.77059e-13		6.2461e-14		2.00784e-13			Schelhaas, N., Ott, U., & Begemann, F. (1990). Trapped noble gases in unequilibrated ordinary chondrites. Geochimica et Cosmochimica Acta, 54(10), 2869-2882.
	3.00259e-13		1.62399e-13		2.23093e-13			Heymann, D., & Mazor, E. (1968). Noble gases in unequilibrated ordinary chondrites. Geochimica et Cosmochimica Acta, 32(1), 1-19.
	2.89551e-13		1.70429e-13		3.39102e-13			Hashizume, K., & Sugiura, N. (1995). Nitrogen isotopes in bulk ordinary chondrites. Geochimica et cosmochimica acta, 59(19), 4057-4069.
	7.49532e-15		5.26457e-14		7.58518e-13			Mazor, E., Heymann, D., & Anders, E. (1970). Noble gases in carbonaceous chondrites. Geochimica et Cosmochimica Acta, 34(7), 781-824.
	1.18886e-14		7.80762e-14		4.46187e-13			Nakamura, T. (2006). Yamato 793321 CM chondrite: Dehydrated regolith material of a hydrous asteroid. Earth and Planetary Science Letters, 242(1-2), 26-38.
	2.63228e-14				3.12331e-13			Bekaert, D. V., Marrocchi, Y., Meshik, A., Remusat, L., & Marty, B. (2019). Primordial heavy n
	1.67752e-13		Heymann and Mazor (1968)		1.51704e-13			Haack, H., Grau, T., Bischoff, A., Horstmann, M., Wasson, J., Sørensen, A., ... & Greenwood, R. C. (2012). Maribo—A new CM fall from Denmark. Meteoritics & Planetary Science, 47(1), 30-50.
	1.54368e-12		mol 132Xe/g		2.6325e-13			Okazaki, R., & Nagao, K. (2017). Primordial and cosmogenic noble gases in the Sutter's Mill CM chondrite. Meteoritics & Planetary Science, 52(4), 669-689.
	1.8426e-13		5.79995e-14		9.81611e-14			Srinivasan, B., Lewis, R. S., & Anders, E. (1978). Noble gases in the Allende and Abee meteorites and a gas-rich mineral fraction: investigation by stepwise heating. Geochimica et Cosmochimica Acta, 42(2), 183-198.
	1.78906e-13		4.90765e-14		7.58518e-14
	4.86303e-14		1.51691e-13		1.9186e-13
	8.38761e-14		1.47229e-13		2.45403e-13
	2.96243e-14		6.69225e-14		1.02623e-13
	2.21736e-14		7.1384e-14		3.65873e-13
	1.36522e-13		6.2461e-14		4.32801e-13
	1.69983e-13		6.2461e-14		2.40941e-13
	2.34229e-14		6.69225e-14		3.3464e-13
	1.09753e-14		1.07076e-13		1.78475e-13
	4.50611e-14		5.79995e-14		2.32017e-13
	6.5584e-15		3.5692e-14
	4.21611e-14		4.4615e-14		Nakamura (2006)
	6.42456e-14		other sources		5.72416e-13
	4.95226e-14		9.36914e-14
	4.90765e-14		4.01535e-14		Bekaert et al. (2019)
	1.42322e-14				8.27802e-13
	8.07531e-14		Alaerts et al. (1979)		7.13318e-13
	2.59659e-14		mol 132Xe/g		7.17722e-13
	9.99375e-14		8.6553e-14		7.52947e-13
	6.33533e-14		3.58258e-14
	6.82609e-14		2.16829e-14		Haack et al. (2012)
	3.55581e-14		2.43152e-15		4.43843e-13
	5.71072e-14		1.21799e-15		4.46925e-13
	6.11225e-14
	2.60998e-14	Q1	4.68457e-14		Okazaki and Nagao (2017)
	1.50352e-14	median	6.2461e-14		4.44723e-13
	1.0083e-13	Q3	9.01222e-14		5.28384e-13
	6.46917e-14
	8.16454e-14	median-Q1	1.56152e-14		Srinivasan et al. (1978)
	3.10966e-14	Q3-median	2.76613e-14		8.49818e-14
	5.44303e-14
	3.72981e-14	n	27	Q1	2.11939e-13
	3.24797e-13			median	3.3464e-13
	5.3538e-14			Q3	4.46556e-13
	2.40029e-14
	1.26707e-13			median-Q1	1.22701e-13
	3.18105e-14			Q3-median	1.11916e-13
	3.34612e-15
				n	31
	Okazaki et al. (2010)
	3.81317e-14
	3.56659e-15
	5.28384e-16
	1.26812e-13
	8.76237e-15
	5.81222e-15
	8.6743e-15
	1.72605e-14
	1.62918e-14
	4.27991e-14
	2.00346e-14
	1.14483e-14
	2.37773e-15
	4.75546e-15
	Crabb and Anders (1982)
	3.81317e-14
	1.26812e-13
	8.76237e-15
	8.6743e-15
	1.72605e-14
	1.62918e-14
	2.00346e-14
	1.14483e-14
	2.37773e-15
	4.75546e-15
Q1	1.18886e-14
median	3.55581e-14
Q3	6.82609e-14
median-Q1	2.36695e-14
Q3-median	3.27028e-14
n	74

## Sheet: Kr to Xe
	EC					CC
	Patzer and Schultz (2002)					Mazor et al. (1970)
	mol 84Kr/g	mol 132Xe/g	84Kr132/Xe			mol 84Kr/g	mol 132Xe/g	84Kr132/Xe		references	Patzer, A., & Schultz, L. me(2002). Noble gases in enstatite chondrites II: The trapped component. Meteoritics & Planetary Science, 37(4), 601-612.
	6.5584e-14	5.13072e-14	1.27826			4.10492e-13	3.16793e-13	1.29577			Okazaki, R., Takaoka, N., Nagao, K., & Nakamura, T. (2010). Noble gases in enstatite chondrites released by stepped crushing and heating. Meteoritics & Planetary Science, 45(3), 339-360.
	9.85991e-15	6.2461e-15	1.57857			4.46187e-13	4.19416e-13	1.06383			Crabb, J., & Anders, E. (1982). On the siting of noble gases in E-chondrites. Geochimica et Cosmochimica Acta, 46(11), 2351-2361.
	1.18676e-13	2.77059e-13	0.428341			4.46187e-13	2.00784e-13	2.22222			Mazor, E., Heymann, D., & Anders, E. (1970). Noble gases in carbonaceous chondrites. Geochimica et Cosmochimica Acta, 34(7), 781-824.
	1.23583e-13	3.00259e-13	0.41159			3.56949e-13	2.23093e-13	1.6			Nakamura, T. (2006). Yamato 793321 CM chondrite: Dehydrated regolith material of a hydrous asteroid. Earth and Planetary Science Letters, 242(1-2), 26-38.
	1.2626e-13	2.89551e-13	0.436055			3.70335e-13	3.39102e-13	1.09211			Bekaert, D. V., Marrocchi, Y., Meshik, A., Remusat, L., & Marty, B. (2019). Primordial heavy n
	1.24922e-14	7.49532e-15	1.66667			1.11547e-12	7.58518e-13	1.47059			Haack, H., Grau, T., Bischoff, A., Horstmann, M., Wasson, J., Sørensen, A., ... & Greenwood, R. C. (2012). Maribo—A new CM fall from Denmark. Meteoritics & Planetary Science, 47(1), 30-50.
	4.04658e-14	2.63228e-14	1.53729			6.24662e-13	4.46187e-13	1.4			Okazaki, R., & Nagao, K. (2017). Primordial and cosmogenic noble gases in the Sutter's Mill CM chondrite. Meteoritics & Planetary Science, 52(4), 669-689.
	1.40537e-13	1.67752e-13	0.837766			4.46187e-13	3.12331e-13	1.42857			Srinivasan, B., Lewis, R. S., & Anders, E. (1978). Noble gases in the Allende and Abee meteorites and a gas-rich mineral fraction: investigation by stepwise heating. Geochimica et Cosmochimica Acta, 42(2), 183-198.
	1.1466e-12	1.54368e-12	0.742775			2.49865e-13	1.51704e-13	1.64706
	4.86303e-13	1.8426e-13	2.63923			2.81098e-13	2.6325e-13	1.0678
	8.87838e-14	1.78906e-13	0.496259			8.47755e-14	9.81611e-14	0.863636
	1.30276e-13	4.86303e-14	2.6789			1.24932e-13	7.58518e-14	1.64706
	7.40609e-14	8.38761e-14	0.882979			2.67712e-13	1.9186e-13	1.39535
	9.45837e-14	2.96243e-14	3.19277			3.03407e-13	2.45403e-13	1.23636
	2.74382e-14	2.21736e-14	1.23742			1.33856e-13	1.02623e-13	1.30435
	2.81074e-13	1.36522e-13	2.05882			5.265e-13	3.65873e-13	1.43902
	1.19122e-13	1.69983e-13	0.700787			4.10492e-13	4.32801e-13	0.948454
	6.46917e-14	2.34229e-14	2.7619			3.56949e-13	2.40941e-13	1.48148
	9.05684e-15	1.09753e-14	0.825203			4.28339e-13	3.3464e-13	1.28
	7.04917e-14	4.50611e-14	1.56436			2.32017e-13	1.78475e-13	1.3
	7.94147e-15	6.5584e-15	1.21088			3.3464e-13	2.32017e-13	1.44231
	5.30918e-14	4.21611e-14	1.25926
	5.17534e-14	6.42456e-14	0.805556					Nakamura (2006)
	4.45704e-14	4.95226e-14	0.9					0.884615
	1.3786e-13	4.90765e-14	2.80909
	2.57428e-14	1.42322e-14	1.80878					Bekaert et al. (2019)
	2.39136e-13	8.07531e-14	2.96133					0.734
	5.04149e-14	2.59659e-14	1.94158					0.784
	7.89685e-14	9.99375e-14	0.790179					0.847
	9.72606e-14	6.33533e-14	1.53521					0.836
	6.69225e-14	6.82609e-14	0.980392
	6.11225e-14	3.55581e-14	1.71895					Haack et al. (2012)
	5.53226e-14	5.71072e-14	0.96875					0.837302
	5.79995e-14	6.11225e-14	0.948905					0.833498
	7.49532e-14	2.60998e-14	2.87179
	2.47167e-14	1.50352e-14	1.64392					Okazaki and Nagao (2017)
	2.45382e-13	1.0083e-13	2.43363					0.723762
	1.63737e-13	6.46917e-14	2.53103					0.665
	1.2983e-13	8.16454e-14	1.59016
	7.36147e-14	3.10966e-14	2.36729					Srinivasan et al. (1978)
	1.26707e-13	5.44303e-14	2.32787					1.35233
	8.87838e-14	3.72981e-14	2.38038
	1.41429e-13	3.24797e-13	0.43544
	6.06764e-14	5.3538e-14	1.13333				mean	1.19753
	9.63683e-14	2.40029e-14	4.01487				STD deviation	0.356554
	9.68145e-14	1.26707e-13	0.764085
	8.61069e-14	3.18105e-14	2.70687
	4.14919e-15	3.34612e-15	1.24				n	31
			Okazaki et al. (2010)
			0.76
			0.92
			0.77
			0.87
			0.76
			2.5
			0.8
			4.53
			1.68
			2.84
			2.57
			2.47
			3.12
			1.21
			1.58
			Crabb and Anders (1982)
	9.88e-10	8.66e-10	1.14088
	1.7e-08	2.88e-09	5.90278
	4.55e-10	1.99e-10	2.28643
	5.83e-10	1.97e-10	2.95939
	7.23e-10	3.92e-10	1.84439
	9.16e-10	3.7e-10	2.47568
	1.21e-09	4.55e-10	2.65934
	1.14e-09	2.6e-10	4.38462
	2.78e-10	5.4e-11	5.14815
	1.42e-10	1.08e-10	1.31481
		mean	1.8429
		STD deviation	1.14407
		n	73

## Sheet: H2O
		EC		OC		CC
		mol H2O/g		Jarosewich (1990)		Jarosewich (1990)
Javoy (1995)	0.05wt%	2.77542e-05		mol H2O/g		0.00599491		references	Javoy, M. (1995). The integral enstatite chondrite model of the Earth. Geophysical Research Letters, 22(16), 2219-2222.
Jarosewich (1990)	0.5wt%	0.000277542	H	0.000638347		0.00668877			Jarosewich, E. (1990). Chemical analyses of meteorites: A compilation of stony and iron meteorite analyses. Meteoritics, 25(4), 323-337.
				0.00140436		0.00611148			Piani, L., Yurimoto, H., & Remusat, L. (2018). A dual origin for water in carbonaceous asteroids revealed by CM chondrites. Nature Astronomy, 1.
				0.000560635		0.00472377
				0.00112682		0.004968
				0.00165415		0.00559525
				0.000116568		0.00644453
				0.00149873		0.00570627
				8.32627e-05		0.00363025
				0.000249788
				0.000210932		Piani et al. (2018)
				0.00119343		0.00716059
				0.000122119		0.00677203
				0.000477373		0.00566186
				0.000399661		0.00577288
				0.00188729		0.00532881
				5.55084e-05		0.0026644
				5.55084e-05
				0.000166525		0.00514841
				0.00174852		0.00570627
				0.00131555		0.006278
				0.000510678
				0.000383008		0.00055786
				0.000127669		0.000571737
				9.99152e-05
				5.55084e-05		16
				5.55084e-05
				0.000244237
				0.000849279
				0.00107686
				0.000621694
				0.000338601
				5.55084e-05
				0.000283093
				0.000499576
				5.55084e-05
				0.00078822
				5.55084e-05
				0.00118788
				0.000543983
				0.000149873
				5.55084e-05
				5.55084e-05
				0.000316398
				5.55084e-05
				0.000732711
				0.00122119
				0.000505127
				0.000105466
				0.000294195
				5.55084e-05
				0.000144322
				5.55084e-05
				0.0010158
			L	0.00117678
				0.00116013	Q1
				0.00117123	median
				0.0012989	Q3
				0.000188729
				0.00144877	median-Q1
				0.00128224	Q3-median
				0.00052733
				0.000910338	n
				0.000815974
				0.000643898
				0.000438517
				0.000305296
				0.000210932
				0.000371907
				0.000432966
				0.000421864
				0.000621694
				0.000349703
				0.000294195
				0.00142102
				0.00026089
				0.000177627
				5.55084e-05
				0.000122119
				0.000299746
				5.55084e-05
				0.000421864
				5.55084e-05
				0.00019983
				9.99152e-05
				0.000166525
				0.00013322
				0.000444067
				5.55084e-05
				0.000222034
				5.55084e-05
				0.000466271
				0.000105466
				0.000127669
				0.000249788
				4.44067e-05
				0.000321949
				5.55084e-05
				5.55084e-05
				0.000244237
				5.55084e-05
				0.000449618
				0.000111017
				5.55084e-05
				0.000238686
				0.000671652
				5.55084e-05
				7.77118e-05
				0.000827076
				0.000149873
				5.55084e-05
				0.000149873
				5.55084e-05
				0.000149873
				0.000960296
				7.77118e-05
				6.66101e-05
				0.000249788
				0.00078822
				5.55084e-05
				0.000205381
				0.000122119
				0.000610593
				5.55084e-05
				5.55084e-05
				0.000271991
				0.000444067
				0.000288644
				0.000449618
				0.00019428
				9.99152e-05
				5.55084e-05
				0.000122119
				0.000111017
				5.55084e-05
				0.000144322
				5.55084e-05
				5.55084e-05
				5.55084e-05
				5.55084e-05
			LL	0.000238686
				0.000666101
				0.000222034
				0.000610593
				0.000982499
				0.000355254
				0.00135996
				0.000677203
				5.55084e-05
				7.77118e-05
				0.000222034
				6.66101e-05
				0.000188729
				0.000183178
				0.000488474
				0.000271991
				5.55084e-05
				5.55084e-05
				7.77118e-05
				0.000238686
				0.000543983
			Q1	7.77118e-05
			median	0.000238686
			Q3	0.000543983
			median-Q1	0.000160974
			Q3-median	0.000305296
			n	160

## Sheet: N
	EC		OC		CC
	Grady et al. (1986)		Hashizume and Sugiura (1995)		Kerridge (1985)
	ppm 14N		ppm 14N		ppm 14N		references	Grady, M. M., Wright, I. P., Carr, L. P., & Pillinger, C. T. (1986). Compositional differences in enstatite chondrites based on carbon and nitrogen stable isotope measurements. Geochimica et Cosmochimica Acta, 50(12), 2799-2813.
	531		14N		14N
	380		0.63		1476			Kung, C. C., & Clayton, R. N. (1978). Nitrogen abundances and isotopic compositions in stony meteorites. Earth and Planetary Science Letters, 38(2), 421-435.
	310		5.23		1360			Hashizume, K., & Sugiura, N. (1995). Nitrogen isotopes in bulk ordinary chondrites. Geochimica et cosmochimica acta, 59(19), 4057-4069.
	288		0.73		560			Kerridge, J. F. (1985). Carbon, hydrogen and nitrogen in carbonaceous chondrites: Abundances and isotopic compositions in bulk samples. Geochimica et Cosmochimica Acta, 49(8), 1707-1714.
	147		8.25		850
	152		3.07		1078
	210		1.86		1030
	133		0.7		760
	252		0.89		845
	200		0.37		830
	193		1.72		367
	973		3.45		345
	481		1.14		990
	220		1.18		1020
	896		1.23		784
	428		25.2		685
	533		0.4		520
	786		12.18		670
	195		0.67		700
	325		1.66		810
	474		0.8		690
	948		8.1		550
	490		0.62		1150
	214
			Kung and Clayton (1978)		Kung and Clayton (1978)
	Kung and Clayton (1978)		ppm 14N		ppm 14N
	ppm 14N		10		693
	277		3		764
	102		11		149
	344		6		828
	544		74		950
	499		77		173
	785		14		167
	847		5		24
	310		5		545
	320		10		580
	167		11
			12		mol 14N/g
	mol 14N/g		7		3.91777e-05
Q1	1.50642e-05		10		5.21179e-05
median	2.30247e-05		6		6.24701e-05
Q3	3.73393e-05		3
			13		1.29402e-05
median-Q1	7.96048e-06		12		1.03522e-05
Q3-median	1.43146e-05
			mol 14N/g		33
n	35	Q1	8.35315e-08
		median	3.56972e-07
		Q3	7.31793e-07
		median-Q1	2.73441e-07
		Q3-median	3.74821e-07
		n	40

## Sheet: C
	EC		OC		CC
	Jarosewich (1990)		Grady et al. (1986)		Alexanderet al. (1990)
	wt% C		mol C/g		mol C/g		references	Jarosewich, E. (1990). Chemical analyses of meteorites: A compilation of stony and iron meteorite analyses. Meteoritics, 25(4), 323-337.
	0.32		0.00147369		0.000290907			Grady, M. M., Wright, I. P., Carr, L. P., & Pillinger, C. T. (1986). Compositional differences in enstatite chondrites based on carbon and nitrogen stable isotope measurements. Geochimica et Cosmochimica Acta, 50(12), 2799-2813.
	0.42		0.00022813		0.000221386
	0.46		0.000304728		0.000123057			Alexander C. M. O’D., Arden J. W., Ash R. D., and Pillinger C. T. (1990) Presolar components in the ordinary chondrites. Earth. Planet. Sci. Lett. 99, 220-229.
	0.18		0.00022813		0.000101077			Kerridge, J. F. (1985). Carbon, hydrogen and nitrogen in carbonaceous chondrites: Abundances and isotopic compositions in bulk samples. Geochimica et Cosmochimica Acta, 49(8), 1707-1714.
			0.000182337		0.000120226			Piani, L., Yurimoto, H., & Remusat, L. (2018). A dual origin for water in carbonaceous asteroids revealed by CM chondrites. Nature Astronomy, 1.
	mol C/g		0.000618615		1.63188e-05
Q1	0.000237288		0.000136545		1.29052e-05
median	0.000308059		0.000263931		6.49421e-06
Q3	0.000358014		0.000113232		1.14898e-05
			8.57569e-05		3.82992e-06
median-Q1	7.07702e-05		0.000271425		6.66073e-06
Q3-median	4.99555e-05		0.000765984
			0.000124889		Kerridge (1985)
n	4		0.000303896		0.00371336
			0.00016069		0.00335534
			0.000131549		0.00274755
			9.65805e-05		0.00308059
			0.000447934		0.00312222
			0.000335534		0.00233125
			0.000360512		0.00225632
			0.000265597		0.00163188
			0.000253108		0.00207315
			0.000105739		0.00201487
			8.07613e-05		0.00150699
			5.9114e-05		0.00169016
			3.58014e-05		0.00195659
			2.58103e-05		0.00133215
			8.24265e-05		0.00166518
					0.00704372
			Jarosewich (1990)		0.00485401
		H	0.000316385		0.00191496
			0.00018317		0.00154029
			9.1585e-05		0.00298068
			0.000790961		0.00133215
			0.000166518		0.00237288
			5.82814e-05		0.00216474
			0.00014154		0.0014154
			3.33036e-05		0.00179007
			8.32591e-05		0.00208148
			3.33036e-05		0.00129884
			0.0002248		0.00174844
			9.99109e-05		0.00158192
			0.000124889		0.001865
			0.000149866		0.00158192
			0.000116563		0.0043378
			8.32591e-06		0.00163188
			8.32591e-06		0.00268094
			0.000124889		0.0018317
			2.49777e-05		0.00164853
			2.49777e-05
			9.99109e-05		Jarosewich (1990)
			7.49332e-05		0.00233125
			3.33036e-05		0.00121558
			1.66518e-05		0.0011573
			4.16295e-05		0.00148201
			1.66518e-05		0.00154029
			8.32591e-05		0.00169016
			6.66073e-05		0.00223967
			0.000108237		0.00101576
			4.99555e-05		0.00101576
			7.49332e-05		0.001124
			9.1585e-05
			0.000283081		Piani et al. (2018)
			8.32591e-06		0.00165686
			9.99109e-05		0.00203985
			3.33036e-05		0.00206483
			0.00018317		0.00193994
			9.1585e-05		0.00173179
			5.82814e-05		0.00136545
			0.000116563
			4.16295e-05	Q1	0.00125721
			7.49332e-05	median	0.00166518
			8.32591e-06	Q3	0.00212311
			8.32591e-05
			0.000166518	median-Q1	0.00040797
			3.33036e-05	Q3-median	0.000457925
			4.16295e-05
			4.99555e-05	n	63
			4.99555e-05
			1.66518e-05
			1.66518e-05
			7.49332e-05
		L	0.000807613
			0.000815939
			0.000824265
			0.000899198
			3.33036e-05
			0.000899198
			0.000890872
			0.000216474
			0.000291407
			9.99109e-05
			0.000266429
			0.000382992
			0.000108237
			4.99555e-05
			0.000174844
			0.0002248
			8.32591e-06
			0.000532858
			0.000241451
			3.33036e-05
			2.49777e-05
			7.49332e-05
			0.000166518
			4.16295e-05
			3.33036e-05
			3.33036e-05
			0.000133215
			9.99109e-05
			0.000158192
			0.000174844
			0.000158192
			2.49777e-05
			4.99555e-05
			0.000133215
			0.00036634
			5.82814e-05
			3.33036e-05
			2.49777e-05
			8.32591e-06
			8.32591e-06
			8.32591e-06
			8.32591e-06
			1.66518e-05
			8.32591e-06
			0.000124889
			4.99555e-05
			0.000749332
			3.33036e-05
			2.49777e-05
			0.000266429
			1.66518e-05
			9.99109e-05
			3.33036e-05
			2.49777e-05
			0.000199822
			1.66518e-05
			6.66073e-05
			4.99555e-05
			3.33036e-05
			9.99109e-05
			0.000316385
			7.49332e-05
			0.000191496
			0.000316385
			4.16295e-05
			8.32591e-06
			0.00032471
			3.33036e-05
			0.000233125
			6.66073e-05
			0.000166518
			0.000199822
			4.99555e-05
			3.33036e-05
			2.49777e-05
			7.49332e-05
			3.33036e-05
			3.33036e-05
			4.99555e-05
			8.32591e-06
			8.32591e-06
			1.66518e-05
		LL	1.66518e-05
			0.000133215
			1.66518e-05
			0.000441273
			0.000241451
			0.000233125
			0.00050788
			0.000474577
			0.000474577
			3.33036e-05
			5.82814e-05
			8.32591e-05
			2.49777e-05
			7.49332e-05
			8.32591e-05
			4.99555e-05
			1.66518e-05
			1.66518e-05
			0.000116563
			1.66518e-05
		Q1	3.33036e-05
		median	8.32591e-05
		Q3	0.00019774
		median-Q1	4.99555e-05
		Q3-median	0.000114481
		n	182
